# Supplementary material for: Isolation of viruses, including mollivirus, with the potential to infect Acanthamoeba from a Japanese warm temperate zone
Source: PLoS One. 2024 Mar 28;19(3):e0301185. doi: 10.1371/journal.pone.0301185 (PMC10977731; doi:10.1371/journal.pone.0301185)
Supplement: S1 Table — Each viral strain was named according to viral family, station number, and isolation order. (XLSX) [file pone.0301185.s004.xlsx]

## Sheet: Table S1
S1 Table. Summary of viral isolation from the sediment in Uranouchi Inlet. Each viral strain was named according to viral family, station number, and isolation order.
Strain Name	Viral Family	Station	Sample No.	Location
Pa1-1	Pandoraviridae	St1	1	33°25′07.3′′N, 133°21′30.3′′E
Pa1-2	Pandoraviridae	St1	7	33°25′07.3′′N, 133°21′30.3′′E
Pa1-3	Pandoraviridae	St1	22	33°25′07.3′′N, 133°21′30.3′′E
Pa1-4	Pandoraviridae	St1	22	33°25′07.3′′N, 133°21′30.3′′E
Pa2-1	Pandoraviridae	St2	16	33°25′03.3′′N, 133°21′47.6′′E
Pa6-1	Pandoraviridae	St6	9	33°25′33.7′′N, 133°23′26.9′′E
Pa11-1	Pandoraviridae	St11	18	33°26′56.5′′N, 133°25′17.9′′E
Mo1-1	Molliviridae	St1	5	33°25′07.3′′N, 133°21′30.3′′E
Me1-1	Megamimiviridae	St1	5	33°25′07.3′′N, 133°21′30.3′′E
Me1-2	Megamimiviridae	St1	5	33°25′07.3′′N, 133°21′30.3′′E
Ce2-1	Pithoviridae	St2	6	33°25′03.3′′N, 133°21′47.6′′E
Ce7-1	Pithoviridae	St7	13	33°25′39.0′′N, 133°23′37.7′′E
