# Supplementary material for: Isolation of viruses, including mollivirus, with the potential to infect Acanthamoeba from a Japanese warm temperate zone
Source: PLoS One. 2024 Mar 28;19(3):e0301185. doi: 10.1371/journal.pone.0301185 (PMC10977731; doi:10.1371/journal.pone.0301185)
Supplement: S2 Table — (XLSX) [file pone.0301185.s005.xlsx]

## Sheet: Table S2
S2 Table. Summary of the sequencing data in this study.
	Pa1-1	Pa1-2	Pa1-3	Pa1-4	Pa2-1	Pa6-1	Pa11-1	Mo1-1	Me1-1	Me1-2	Ce2-1	Ce7-1
Paired reads	1323006	1120431	1863954	1472826	2250067	1963578	1471169	1627225	2771823	1238214	805023	1714989
Q30 filtered	1061009	905907	1553293	1255631	1885813	1573580	1187378	1377582	1535979	1102890	617521	1157861
No. of contigs (≥10 kb)	7	32	7	27	3	6	18	1	4	8	13	13
GC contents (%)	59.4	60.9	59.3	59.3	59.3	63.5	63.6	60.2	25.2	25.2	42.6	42.6
No. of ORFs	1052	869	847	1029	1062	1109	853	520	1095	1089	360	445
